# Supplementary material for: Variability in donor leukocyte counts confound the use of common RNA sequencing data normalization strategies in transcriptomic biomarker studies performed with whole blood
Source: Sci Rep. 2023 Sep 19;13:15514. doi: 10.1038/s41598-023-41443-4 (PMC10509252; doi:10.1038/s41598-023-41443-4)
Supplement: Supplementary file 1 — Supplementary Information. [file 41598_2023_41443_MOESM1_ESM.xlsx]

## Sheet: Supplemental File 1
WBC4.126 marker genes
Ensembl_ID	Gene	Cell_type
ENSG00000162747	FCGR3B	Neutrophil
ENSG00000133048	CHI3L1	Neutrophil
ENSG00000100985	MMP9	Neutrophil
ENSG00000115590	IL1R2	Neutrophil
ENSG00000163739	CXCL1	Neutrophil
ENSG00000124107	SLPI	Neutrophil
ENSG00000138772	ANXA3	Neutrophil
ENSG00000123689	G0S2	Neutrophil
ENSG00000196549	MME	Neutrophil
ENSG00000162551	ALPL	Neutrophil
ENSG00000125780	TGM3	Neutrophil
ENSG00000115507	OTX1	Neutrophil
ENSG00000123838	C4BPA	Neutrophil
ENSG00000124875	CXCL6	Neutrophil
ENSG00000170956	CEACAM3	Neutrophil
ENSG00000249662	LINC02218	Neutrophil
ENSG00000103154	NECAB2	Neutrophil
ENSG00000168903	BTNL3	Neutrophil
ENSG00000229314	ORM1	Neutrophil
ENSG00000103569	AQP9	Neutrophil
ENSG00000148926	ADM	Neutrophil
ENSG00000180871	CXCR2	Neutrophil
ENSG00000281106	TMEM272	Neutrophil
ENSG00000157551	KCNJ15	Neutrophil
ENSG00000239839	DEFA3	Neutrophil
ENSG00000186529	CYP4F3	Neutrophil
ENSG00000157856	DRC1	Neutrophil
ENSG00000123610	TNFAIP6	Neutrophil
ENSG00000163421	PROK2	Neutrophil
ENSG00000154928	EPHB1	Neutrophil
ENSG00000012223	LTF	Neutrophil
ENSG00000122733	PHF24	Neutrophil
ENSG00000154330	PGM5	Neutrophil
ENSG00000164821	DEFA4	Neutrophil
ENSG00000197992	CLEC9A	Neutrophil
ENSG00000164683	HEY1	Neutrophil
ENSG00000118520	ARG1	Neutrophil
ENSG00000228278	ORM2	Neutrophil
ENSG00000160200	CBS	Neutrophil
ENSG00000073756	PTGS2	Neutrophil
ENSG00000091622	PITPNM3	Neutrophil
ENSG00000106714	CNTNAP3	Neutrophil
ENSG00000189337	KAZN	Neutrophil
ENSG00000221937	TAS2R40	Neutrophil
ENSG00000102010	BMX	Neutrophil
ENSG00000110693	SOX6	Neutrophil
ENSG00000196415	PRTN3	Neutrophil
ENSG00000137078	SIT1	Lymphocyte
ENSG00000175707	KDF1	Lymphocyte
ENSG00000117318	ID3	Lymphocyte
ENSG00000179088	C12orf42	Lymphocyte
ENSG00000117090	SLAMF1	Lymphocyte
ENSG00000186265	BTLA	Lymphocyte
ENSG00000189152	GRAPL	Lymphocyte
ENSG00000105289	TJP3	Lymphocyte
ENSG00000100079	LGALS2	Monocyte
ENSG00000179921	GPBAR1	Monocyte
ENSG00000135218	CD36	Monocyte
ENSG00000119457	SLC46A2	Monocyte
ENSG00000161944	ASGR2	Monocyte
ENSG00000153823	PID1	Monocyte
ENSG00000164125	GASK1B	Monocyte
ENSG00000019169	MARCO	Monocyte
ENSG00000106066	CPVL	Monocyte
ENSG00000137726	FXYD6	Monocyte
ENSG00000038427	VCAN	Monocyte
ENSG00000010327	STAB1	Monocyte
ENSG00000186407	CD300E	Monocyte
ENSG00000138061	CYP1B1	Monocyte
ENSG00000074964	ARHGEF10L	Monocyte
ENSG00000146070	PLA2G7	Monocyte
ENSG00000167600	CYP2S1	Monocyte
ENSG00000090382	LYZ	Monocyte
ENSG00000197046	SIGLEC15	Monocyte
ENSG00000177575	CD163	Monocyte
ENSG00000165092	ALDH1A1	Monocyte
ENSG00000116990	MYCL	Monocyte
ENSG00000130558	OLFM1	Monocyte
ENSG00000156414	TDRD9	Monocyte
ENSG00000088827	SIGLEC1	Monocyte
ENSG00000106565	TMEM176B	Monocyte
ENSG00000150540	HNMT	Monocyte
ENSG00000133105	RXFP2	Monocyte
ENSG00000157168	NRG1	Monocyte
ENSG00000158485	CD1B	Monocyte
ENSG00000187164	SHTN1	Monocyte
ENSG00000119915	ELOVL3	Monocyte
ENSG00000155659	VSIG4	Monocyte
ENSG00000079215	SLC1A3	Monocyte
ENSG00000185339	TCN2	Monocyte
ENSG00000205846	CLEC6A	Monocyte
ENSG00000109667	SLC2A9	Monocyte
ENSG00000138119	MYOF	Monocyte
ENSG00000174776	WDR49	Monocyte
ENSG00000204136	GGTA1	Monocyte
ENSG00000158488	CD1E	Monocyte
ENSG00000139970	RTN1	Monocyte
ENSG00000187474	FPR3	Monocyte
ENSG00000163702	IL17RC	Monocyte
ENSG00000161905	ALOX15	Eosinophil
ENSG00000103355	PRSS33	Eosinophil
ENSG00000092067	CEBPE	Eosinophil
ENSG00000282608	ADORA3	Eosinophil
ENSG00000112759	SLC29A1	Eosinophil
ENSG00000188290	HES4	Eosinophil
ENSG00000124233	SEMG1	Eosinophil
ENSG00000274736	CCL23	Eosinophil
ENSG00000182557	SPNS3	Eosinophil
ENSG00000215148	PRSS41	Eosinophil
ENSG00000105366	SIGLEC8	Eosinophil
ENSG00000114315	HES1	Eosinophil
ENSG00000131203	IDO1	Eosinophil
ENSG00000121933	TMIGD3	Eosinophil
ENSG00000133317	LGALS12	Eosinophil
ENSG00000137672	TRPC6	Eosinophil
ENSG00000169397	RNASE3	Eosinophil
ENSG00000120279	MYCT1	Eosinophil
ENSG00000131773	KHDRBS3	Eosinophil
ENSG00000002726	AOC1	Eosinophil
ENSG00000233608	TWIST2	Eosinophil
ENSG00000157368	IL34	Eosinophil
ENSG00000196581	AJAP1	Eosinophil
ENSG00000166016	ABTB2	Eosinophil
ENSG00000113296	THBS4	Eosinophil
ENSG00000121053	EPX	Eosinophil
ENSG00000160180	TFF3	Eosinophil
